# Supplementary material for: Measuring the Ecological Footprint of Eating Behaviors: A Psychometric Study on the Turkish Version of the EREC Scale
Source: Nutrients. 2026 Mar 31;18(7):1132. doi: 10.3390/nu18071132 (PMC13074659; doi:10.3390/nu18071132)
Supplement: Supplementary file 1 [file nutrients-18-01132-s001.zip]

Archive with 1 entries (1 files):
- nutrients-4188675-supplementary.pdf
